# Supplementary material for: Effects of Chronic Inflammatory Activation of Murine and Human Arterial Endothelial Cells at Normal Lipoprotein and Cholesterol Levels In Vivo and In Vitro
Source: Cells. 2024 Apr 30;13(9):773. doi: 10.3390/cells13090773 (PMC11083315; doi:10.3390/cells13090773)
Supplement: Supplementary file 1 [file cells-13-00773-s001.zip]

Archive with 1 entries (1 files):
- cells-2814350-supplementary.pdf
